# Supplementary material for: Gut microbiome changes in overweight male adults following bowel preparation
Source: BMC Genomics. 2018 Dec 31;19(Suppl 10):904. doi: 10.1186/s12864-018-5285-6 (PMC6311932; doi:10.1186/s12864-018-5285-6)
Supplement: Supplementary file 2 — Table S2. Percentage of fecal samples and mean relative abundances of the 131 genera. (XLSX 27 kb) [file 12864_2018_5285_MOESM2_ESM.xlsx]

## Sheet: Table 2
Table S2. Percentange of fecal samples and relative abundance mean of the 131 genera
		Percentage of samples				Mean of relative abundance within 60 fecal samples
		in which a genus is detected
NO	Genus	SB (%)	D7 (%)	D28 (%)	ALL (%)	mean.SB	mean.D7	mean.D28	mean.ALL
1	Bacteroides	100	100	100	100	29.3891	34.4154	31.3402	31.7149
2	Prevotella	100	100	100	100	26.4999	19.2707	25.7118	23.8275
3	Faecalibacterium	100	100	100	100	5.17843	5.35935	4.17478	4.90419
4	Sutterella	100	100	100	100	3.45598	3.9724	3.86572	3.7647
5	Parabacteroides	100	100	100	100	1.59771	1.78308	1.65484	1.67855
6	Oscillospira	100	100	100	100	0.962645	1.39124	1.01423	1.12271
7	Roseburia	100	100	100	100	0.667661	1.03745	0.824278	0.84313
8	Lachnospira	100	100	100	100	0.910266	0.691392	0.827573	0.809744
9	Ruminococcus	100	100	100	100	0.584923	1.15916	0.496593	0.746894
10	Streptococcus	100	100	100	100	0.927471	0.567485	0.572216	0.689057
11	Clostridium	100	100	100	100	0.528921	0.619576	0.791268	0.646588
12	[Ruminococcus]	100	100	100	100	0.511421	0.612113	0.677314	0.600282
13	Blautia	100	100	100	100	0.468925	0.388346	0.745963	0.534411
14	Coprococcus	100	100	100	100	0.206529	0.294413	0.337527	0.27949
15	Dorea	100	100	100	100	0.119059	0.175767	0.172683	0.155836
16	Actinomyces	100	100	100	100	0.07877	0.081863	0.0986577	0.0864302
17	Veillonella	100	100	95	98.3333	0.840985	0.486992	0.288548	0.538842
18	[Eubacterium]	100	95	100	98.3333	0.367147	0.410341	0.323562	0.367016
19	Phascolarctobacterium	100	95	95	96.6667	4.28023	6.6075	5.62776	5.50516
20	Bifidobacterium	95	95	95	95	2.53933	2.69041	2.89107	2.70694
21	Klebsiella	90	100	95	95	1.92354	2.33307	0.93248	1.7297
22	Erwinia	85	90	100	91.6667	0.499803	0.436266	1.99921	0.978427
23	Bilophila	90	90	95	91.6667	0.706073	0.648352	0.499577	0.618001
24	Collinsella	90	85	100	91.6667	0.749144	0.380966	0.620727	0.583612
25	SMB53	90	95	85	90	0.213218	0.0520059	0.0835905	0.116271
26	Anaerostipes	85	90	85	86.6667	0.258392	0.310867	0.261146	0.276802
27	Halomonas	85	85	85	85	0.00337107	0.00627312	0.00433151	0.00465856
28	Megamonas	75	90	85	83.3333	4.41232	3.73287	4.19394	4.11304
29	Dialister	85	70	85	80	2.00603	1.64735	2.27282	1.9754
30	Megasphaera	75	85	80	80	1.5354	2.1166	0.919824	1.52394
31	Fusobacterium	90	80	70	80	1.26465	2.06501	1.1159	1.48185
32	Lactobacillus	85	80	75	80	0.199761	0.011439	0.117494	0.109565
33	Butyricimonas	70	85	80	78.3333	0.240227	0.355354	0.181692	0.259091
34	Haemophilus	80	75	70	75	0.371829	0.0652562	0.0164432	0.151176
35	Holdemania	60	85	80	75	0.0096489	0.0104949	0.00918748	0.00977708
36	Odoribacter	65	75	65	68.3333	0.0876908	0.0976984	0.0870936	0.0908276
37	Enterobacter	65	60	80	68.3333	0.048498	0.0545776	0.0188315	0.0406357
38	Paraprevotella	60	70	60	63.3333	0.338662	0.659005	0.514992	0.50422
39	Acidaminococcus	55	65	65	61.6667	0.189989	0.799736	0.277872	0.422532
40	Rothia	70	55	60	61.6667	0.014642	0.0064543	0.00298298	0.00802642
41	Mogibacterium	70	55	60	61.6667	0.00434801	0.00608234	0.00663859	0.00568965
42	Atopobium	65	60	60	61.6667	0.00491277	0.00544821	0.00408067	0.00481388
43	Turicibacter	70	40	65	58.3333	0.0272569	0.0351617	0.0196995	0.0273727
44	[Prevotella]	65	60	45	56.6667	1.41477	1.16084	1.34655	1.30739
45	Desulfovibrio	55	55	55	55	0.117133	0.191236	0.188349	0.165573
46	Bulleidia	70	45	50	55	0.00225599	0.00136982	0.0021085	0.00191144
47	Enterococcus	55	40	65	53.3333	0.00234657	0.00530651	0.0206096	0.0094209
48	Adlercreutzia	55	55	45	51.6667	0.00490841	0.00515818	0.00247773	0.00418144
49	Citrobacter	55	45	50	50	0.0147396	0.0202928	0.00581509	0.0136158
50	Sphingomonas	40	45	60	48.3333	0.000852363	0.00112549	0.00136243	0.00111343
51	Escherichia	55	30	55	46.6667	0.00307715	0.00281374	0.00584399	0.00391162
52	Eggerthella	45	45	50	46.6667	0.00312922	0.00189001	0.00226385	0.0024277
53	Actinobacillus	60	45	30	45	0.0177271	0.00304956	0.00130592	0.00736086
54	Catenibacterium	35	55	40	43.3333	0.12236	0.149411	0.245946	0.172572
55	Serratia	50	30	50	43.3333	0.00780512	0.00232511	0.046721	0.0189504
56	Janthinobacterium	50	45	35	43.3333	0.00992704	0.00488887	0.00278967	0.00586853
57	Anaerotruncus	40	45	45	43.3333	0.00272088	0.00349141	0.00700805	0.00440678
58	Akkermansia	50	35	40	41.6667	0.323531	0.133464	0.464301	0.307099
59	Pseudomonas	55	35	30	40	2.49012	0.135201	0.52714	1.05082
60	Alistipes	40	40	40	40	0.0143541	0.0141202	0.00200423	0.0101595
61	Cronobacter	40	25	55	40	0.00140352	0.000568746	0.00287325	0.00161517
62	Lachnobacterium	40	30	40	36.6667	0.00515613	0.00468142	0.015024	0.00828717
63	Leuconostoc	35	45	30	36.6667	0.00266332	0.00558175	0.00138901	0.00321136
64	Christensenella	40	45	25	36.6667	0.00209655	0.00334427	0.00136584	0.00226889
65	Trabulsiella	40	30	35	35	0.00285071	0.00173811	0.003679	0.00275594
66	Slackia	35	35	30	33.3333	0.00459371	0.00404517	0.00398575	0.00420821
67	Shewanella	25	40	35	33.3333	0.000380373	0.00106811	0.000651366	0.000699949
68	Vagococcus	35	25	30	30	0.000403979	0.000402082	0.000540645	0.000448902
69	Mitsuokella	30	30	25	28.3333	0.0615712	0.0696834	0.213626	0.11496
70	Lactococcus	25	30	30	28.3333	0.000713705	0.00428104	0.00728367	0.00409281
71	Ralstonia	30	35	20	28.3333	0.00180439	0.00611423	0.00308983	0.00366948
72	Coprobacillus	40	30	15	28.3333	0.00456938	0.0032076	0.00144851	0.00307516
73	Granulicatella	25	20	35	26.6667	0.00065527	0.000426673	0.000861849	0.00064793
74	Corynebacterium	30	25	25	26.6667	0.000796002	0.000421933	0.000625807	0.000614581
75	Campylobacter	40	15	20	25	0.00231291	0.00679187	0.00169061	0.00359846
76	Shuttleworthia	25	30	20	25	0.00440627	0.000905124	0.00125106	0.00218749
77	Parvimonas	25	20	25	23.3333	0.00756893	0.000390858	0.0170206	0.0083268
78	Sodalis	30	20	20	23.3333	0.00190869	0.00131287	0.00300284	0.0020748
79	Pectinatus	30	30	10	23.3333	0.000718112	0.00047368	0.000449805	0.000547199
80	Cloacibacillus	25	20	20	21.6667	0.00842797	0.000995999	0.00176053	0.00372816
81	Weissella	25	25	15	21.6667	0.00302199	0.00253003	0.000301876	0.0019513
82	Pantoea	30	10	25	21.6667	0.000656922	0.000346306	0.0015647	0.000855976
83	Porphyromonas	15	15	30	20	0.016961	0.0570197	0.0350616	0.0363474
84	Peptoniphilus	20	25	15	20	0.00935214	0.0325051	0.0161992	0.0193522
85	Succinatimonas	20	20	20	20	0.024239	0.0191443	0.00909867	0.017494
86	Plesiomonas	15	15	30	20	0.000614148	0.000272869	0.015056	0.00531435
87	Acinetobacter	20	20	20	20	0.00231744	0.00265552	0.000930848	0.00196794
88	Sarcina	25	25	10	20	0.00157434	0.00234059	0.000296391	0.00140377
89	Pseudoramibacter_Eubacterium	15	15	30	20	0.000907486	0.000572037	0.00123939	0.000906305
90	Aggregatibacter	45	5	10	20	0.00141197	0.000450199	0.000231883	0.000698018
91	Anaerofustis	25	15	15	18.3333	0.000651794	0.000378556	0.000351039	0.000460463
92	Methanobacterium	10	20	20	16.6667	0.000335729	0.000468231	0.000499955	0.000434638
93	Hafnia	10	25	10	15	0.00230319	0.0016908	0.102621	0.0355384
94	X02d06	5	15	25	15	3.40987e-05	0.000205769	0.0012053	0.000481722
95	Oribacterium	15	15	15	15	0.000311584	0.000223381	0.000402881	0.000312616
96	Finegoldia	25	5	15	15	0.000467548	0.00019134	0.000271706	0.000310198
97	WAL_1855D	15	5	20	13.3333	0.0133047	0.0309262	0.0253083	0.0231797
98	Anaerococcus	10	15	15	13.3333	0.00479384	0.0140674	0.00572996	0.00819705
99	Synergistes	20	5	15	13.3333	0.000444735	0.000233825	0.00444794	0.00170883
100	Methylobacterium	10	15	15	13.3333	0.000117857	0.000254056	0.000153848	0.000175254
101	Dehalobacterium	20	10	5	11.6667	0.000595579	0.000850971	0.000666223	0.000704257
102	Pyramidobacter	15	10	10	11.6667	0.000661816	0.000151123	0.000546755	0.000453232
103	Achromobacter	20	10	5	11.6667	0.000177462	0.000273922	8.57883e-05	0.000179057
104	Dickeya	5	10	20	11.6667	5.8122e-05	0.000113165	0.000321618	0.000164302
105	X1.68	10	10	10	10	0.00357954	0.0107685	0.0049159	0.00642131
106	Helicobacter	10	15	5	10	0.0005899	0.000215041	0.000101564	0.000302169
107	Ureaplasma	5	20	5	10	7.28353e-05	0.000519893	0.000151833	0.000248187
108	Selenomonas	15	5	10	10	0.000109435	0.000112999	0.000325564	0.000182666
109	Peptococcus	10	5	10	8.33333	0.000267589	7.84621e-05	0.00246784	0.000937963
110	Butyricicoccus	5	10	10	8.33333	0.000145671	0.000376015	0.000954123	0.000491936
111	cc_115	10	10	5	8.33333	0.000420482	0.000392434	0.000499667	0.000437528
112	Comamonas	5	10	10	8.33333	7.28353e-05	0.000182678	0.000947889	0.000401134
113	Shigella	5	5	15	8.33333	7.53421e-05	0.000784621	0.000175223	0.000345062
114	X5.7N15	5	10	10	8.33333	0.000105002	0.000242813	0.000378146	0.000241987
115	Leptotrichia	10	10	5	8.33333	0.000194595	0.000266783	5.93176e-05	0.000173565
116	Victivallis	10	10	5	8.33333	0.000204957	0.000193627	4.93111e-05	0.000149298
117	Spirodela	10	5	10	8.33333	0.000118483	0.000148818	0.00015028	0.000139194
118	Arthrobacter	10	10	5	8.33333	0.000114815	0.00019846	5.28832e-05	0.000122053
119	Bacillus	10	10	5	8.33333	9.22207e-05	0.000147909	5.70301e-05	9.90533e-05
120	Anaerovibrio	10	5	5	6.66667	0.004646	0.000732577	0.00477265	0.00338374
121	Varibaculum	10	5	5	6.66667	0.000766757	0.00235479	0.000666223	0.00126259
122	Mobiluncus	10	5	5	6.66667	0.000471283	0.000627943	0.000666223	0.000588483
123	Gemella	10	5	5	6.66667	0.000423997	0.000313972	4.86983e-05	0.000262222
124	ph2	5	5	10	6.66667	0.000189145	0.000156986	0.000338132	0.000228088
125	Raoultella	5	10	5	6.66667	7.53421e-05	0.000304775	8.57883e-05	0.000155302
126	Salmonella	5	5	10	6.66667	4.72862e-05	8.15474e-05	0.000173067	0.000100634
127	Gallibacterium	10	5	5	6.66667	0.000118483	0.000105964	4.86983e-05	9.10484e-05
128	Yersinia	5	5	5	5	0.00407617	0.000244642	0.00164851	0.00198978
129	Allobaculum	5	5	5	5	0.0012415	9.567e-05	0.000118635	0.000485268
130	u114	5	5	5	5	0.000395306	0.000569782	0.000144626	0.000369904
131	Pediococcus	5	5	5	5	4.72862e-05	5.05924e-05	0.000151833	8.32371e-05
* SB: prior to bowel preparation; D7: 7 days after colonoscopy; D28: 28 days after colonoscopy
