# Supplementary material for: Gut microbiome changes in overweight male adults following bowel preparation
Source: BMC Genomics. 2018 Dec 31;19(Suppl 10):904. doi: 10.1186/s12864-018-5285-6 (PMC6311932; doi:10.1186/s12864-018-5285-6)
Supplement: Supplementary file 8 — Tables S4-S9. Significant correlations for each type group at each sample collection time. (XLSX 27 kb) [file 12864_2018_5285_MOESM8_ESM.xlsx]

## Sheet: Table S4. Type 1 at SB
Table S4. Type 1 at SB
No	Genus 1	Genus 2	Correlation	P value
1	Actinomyces	Bifidobacterium	0.783333	0.0125199
2	Bacteroides	Actinomyces	-0.666667	0.0498672
3	Bacteroides	Bifidobacterium	-0.716667	0.029818
4	Dorea	[Eubacterium]	0.766667	0.015944
5	Dorea	Klebsiella	0.7	0.0357696
6	Dorea	Erwinia	0.820091	0.00678753
7	Dorea	Collinsella	0.694567	0.0378641
8	Dorea	SMB53	0.683333	0.0424423
9	Erwinia	SMB53	0.820091	0.00678753
10	Faecalibacterium	Dorea	0.7	0.0357696
11	Faecalibacterium	Klebsiella	0.85	0.00370478
12	Faecalibacterium	Erwinia	0.778249	0.013506
13	Faecalibacterium	SMB53	0.766667	0.015944
14	Klebsiella	Erwinia	0.962352	3.28586e-05
15	Klebsiella	SMB53	0.85	0.00370478
16	Lachnospira	[Ruminococcus]	-0.666667	0.0498672
17	Oscillospira	Blautia	-0.866667	0.0024954
18	Parabacteroides	Bilophila	0.828459	0.00579537
19	Phascolarctobacterium	Collinsella	-0.744776	0.0213197
20	Prevotella	Sutterella	-0.666667	0.0498672
21	Prevotella	Lachnospira	-0.75	0.0199421
22	Prevotella	[Ruminococcus]	0.716667	0.029818
23	Roseburia	Lachnospira	0.766667	0.015944
24	Ruminococcus	Phascolarctobacterium	-0.833333	0.00526569
25	Ruminococcus	Collinsella	0.744776	0.0213197
26	Streptococcus	Veillonella	0.783333	0.0125199
27	Sutterella	Lachnospira	0.683333	0.0424423
28	Veillonella	Phascolarctobacterium	-0.716667	0.029818

## Sheet: Table S5. Type 2 at SB
Table S5. Type 2 at SB
NO	Genus 1	Genus 2	Correlation	P value
1	[Eubacterium]	Bilophila	0.781818	0.00447316
2	[Ruminococcus]	Phascolarctobacterium	0.790909	0.00374608
3	Actinomyces	Bifidobacterium	0.636364	0.035287
4	Bifidobacterium	Collinsella	0.745455	0.00845473
5	Blautia	Bifidobacterium	0.709091	0.0145521
6	Blautia	Collinsella	0.8	0.00311043
7	Klebsiella	Erwinia	0.909091	0.000105593
8	Oscillospira	Blautia	-0.645455	0.0319628
9	Oscillospira	Collinsella	-0.781818	0.00447316
10	Prevotella	Faecalibacterium	0.663636	0.0259841
11	Prevotella	Klebsiella	0.636364	0.035287
12	Roseburia	Ruminococcus	0.663636	0.0259841
13	Ruminococcus	Collinsella	-0.836364	0.00133319
14	Streptococcus	Bifidobacterium	0.818182	0.00208314
15	Sutterella	[Eubacterium]	0.672727	0.023313
16	Sutterella	Klebsiella	-0.681818	0.0208429
17	Sutterella	Erwinia	-0.663636	0.0259841
18	Sutterella	Bilophila	0.645455	0.0319628
19	Veillonella	Klebsiella	0.745455	0.00845473
20	Veillonella	Erwinia	0.763636	0.00623306

## Sheet: Table S6. Type 1 at D7
Table S6. Type 1 at D7
NO	Genus 1	Genus 2	Correlation	P value
1	[Eubacterium]	Erwinia	0.702935	0.0346701
2	Bacteroides	Parabacteroides	-0.75	0.0199421
3	Bacteroides	Actinomyces	-0.8	0.00962792
4	Bifidobacterium	SMB53	0.883333	0.0015905
5	Blautia	Coprococcus	0.833333	0.00526569
6	Clostridium	Dorea	-0.716667	0.029818
7	Coprococcus	Bilophila	-0.669462	0.0485682
8	Faecalibacterium	Klebsiella	0.933333	0.0002359
9	Faecalibacterium	Erwinia	0.803354	0.00910641
10	Klebsiella	Erwinia	0.870301	0.00227378
11	Lachnospira	Ruminococcus	-0.716667	0.029818
12	Lachnospira	SMB53	0.683333	0.0424423
13	Oscillospira	Bifidobacterium	0.683333	0.0424423
14	Oscillospira	Bilophila	0.702935	0.0346701
15	Parabacteroides	Oscillospira	0.866667	0.0024954
16	Parabacteroides	Bilophila	0.719672	0.0288192
17	Prevotella	[Ruminococcus]	0.7	0.0357696
18	Roseburia	Lachnospira	0.733333	0.0245542
19	Roseburia	Veillonella	0.666667	0.0498672
20	Ruminococcus	Clostridium	0.916667	0.000506619
21	Ruminococcus	Dorea	-0.733333	0.0245542
22	Sutterella	Bilophila	-0.803354	0.00910641
23	Sutterella	Collinsella	-0.67783	0.0448093
24	Veillonella	Klebsiella	0.75	0.0199421
25	Veillonella	SMB53	0.7	0.0357696

## Sheet: Table S7. Type 2 at D7
Table S7. Type 2 at D7
NO	Genus 1	Genus 2	Correlation	P value
1	Bifidobacterium	Bilophila	-0.790909	0.00374608
2	Blautia	Coprococcus	0.636364	0.035287
3	Blautia	[Eubacterium]	0.618182	0.0426456
4	Blautia	Phascolarctobacterium	-0.654545	0.0288646
5	Blautia	SMB53	0.709091	0.0145521
6	Clostridium	Veillonella	0.736364	0.00975954
7	Coprococcus	[Eubacterium]	0.727273	0.011205
8	Faecalibacterium	Roseburia	0.7	0.016471
9	Faecalibacterium	Clostridium	0.736364	0.00975954
10	Faecalibacterium	Coprococcus	0.663636	0.0259841
11	Faecalibacterium	Veillonella	0.663636	0.0259841
12	Faecalibacterium	Phascolarctobacterium	-0.627273	0.0388453
13	Klebsiella	Erwinia	0.8	0.00311043
14	Lachnospira	Dorea	0.645455	0.0319628
15	Oscillospira	Ruminococcus	0.818182	0.00208314
16	Oscillospira	Actinomyces	0.663636	0.0259841
17	Parabacteroides	Ruminococcus	0.627273	0.0388453
18	Parabacteroides	Coprococcus	0.627273	0.0388453
19	Prevotella	Dorea	-0.672727	0.023313
20	Roseburia	Streptococcus	0.609091	0.0466957
21	Roseburia	Clostridium	0.690909	0.018565
22	Roseburia	Blautia	0.654545	0.0288646
23	Roseburia	Veillonella	0.727273	0.011205
24	Roseburia	Phascolarctobacterium	-0.672727	0.023313
25	Roseburia	SMB53	0.609091	0.0466957
26	Streptococcus	Blautia	0.627273	0.0388453
27	Streptococcus	Veillonella	0.672727	0.023313
28	Sutterella	Parabacteroides	-0.718182	0.0127996
29	Sutterella	Oscillospira	-0.663636	0.0259841
30	Sutterella	Roseburia	-0.872727	0.000454615
31	Sutterella	Streptococcus	-0.709091	0.0145521
32	Sutterella	Blautia	-0.681818	0.0208429
33	Sutterella	Coprococcus	-0.636364	0.035287
34	Sutterella	Actinomyces	-0.690909	0.018565
35	Sutterella	Veillonella	-0.845455	0.00104518
36	Sutterella	SMB53	-0.781818	0.00447316
37	Veillonella	Phascolarctobacterium	-0.663636	0.0259841
38	Veillonella	SMB53	0.727273	0.011205

## Sheet: Table S8. Type 1 at D28
Table S8. Type 1 at D28
NO	Genus 1	Genus 2	Correlation	P value
1	[Ruminococcus]	Veillonella	-0.666667	0.0498672
2	[Ruminococcus]	Erwinia	-0.733333	0.0245542
3	Actinomyces	Bilophila	-0.666667	0.0498672
4	Actinomyces	SMB53	0.866667	0.0024954
5	Bacteroides	[Ruminococcus]	0.666667	0.0498672
6	Blautia	Coprococcus	0.866667	0.0024954
7	Clostridium	Blautia	-0.683333	0.0424423
8	Clostridium	Coprococcus	-0.75	0.0199421
9	Clostridium	Dorea	-0.7	0.0357696
10	Klebsiella	Erwinia	0.966667	2.15503e-05
11	Parabacteroides	Collinsella	-0.866667	0.0024954
12	Phascolarctobacterium	SMB53	0.666667	0.0498672
13	Prevotella	Faecalibacterium	-0.666667	0.0498672
14	Roseburia	[Ruminococcus]	-0.833333	0.00526569
15	Roseburia	Erwinia	0.666667	0.0498672
16	Streptococcus	Bilophila	-0.883333	0.0015905
17	Streptococcus	SMB53	0.666667	0.0498672
18	Sutterella	Ruminococcus	-0.816667	0.00722479
19	Veillonella	Erwinia	0.666667	0.0498672

## Sheet: Table S9. Type 2 at D28
Table S9. Type 2 at D28
NO	Genus 1	Genus 2	Correlation	P value
1	[Ruminococcus]	Dorea	0.936364	2.20821e-05
2	[Ruminococcus]	Phascolarctobacterium	0.745455	0.00845473
3	Bacteroides	Bilophila	0.809091	0.00255858
4	Bifidobacterium	Bilophila	-0.654545	0.0288646
5	Bifidobacterium	Collinsella	0.736364	0.00975954
6	Collinsella	SMB53	0.733487	0.0102013
7	Dorea	Veillonella	-0.609091	0.0466957
8	Dorea	Phascolarctobacterium	0.772727	0.00529949
9	Erwinia	Collinsella	0.636364	0.035287
10	Erwinia	SMB53	0.642371	0.0330647
11	Klebsiella	Erwinia	0.754545	0.00728204
12	Lachnospira	Streptococcus	-0.690909	0.018565
13	Lachnospira	Actinomyces	-0.8	0.00311043
14	Oscillospira	[Eubacterium]	0.645455	0.0319628
15	Roseburia	Klebsiella	0.754545	0.00728204
16	Ruminococcus	Veillonella	0.654545	0.0288646
17	Streptococcus	Actinomyces	0.627273	0.0388453
18	Sutterella	Klebsiella	-0.709091	0.0145521
