# Supplementary material for: Gut microbiome changes in overweight male adults following bowel preparation
Source: BMC Genomics. 2018 Dec 31;19(Suppl 10):904. doi: 10.1186/s12864-018-5285-6 (PMC6311932; doi:10.1186/s12864-018-5285-6)
Supplement: Supplementary file 10 — Table S11. The P-values of the predictive functional modules of the Type 1 fecal microbial community. (XLSX 23 kb) [file 12864_2018_5285_MOESM10_ESM.xlsx]

## Sheet: 工作表1
Table S11. The P-values of the predictive funtional modules of the Type 1 fecal microbial community
	Type 1
		SB vs D7		D7 vs D28		SB vs D28
NO	KEGG (Level 3)	p-value	ad.p	p-value	ad.p	p-value	ad.p
1	Bacterial invasion of epithelial cells	0.863307	1	0.0141917	1	0.0503085	1
2	Prion diseases	0.73044	1	0.135911	1	0.093912	1
3	Ether lipid metabolism	0.093912	1	0.863307	1	0.340107	1
4	Parkinson s disease	0.489428	1	0.0314685	1	0.340107	1
5	Cardiac muscle contraction	0.507582	1	0.0468311	1	0.340107	1
6	Steroid hormone biosynthesis	0.135911	1	0.386508	1	0.386508	1
7	Flavonoid biosynthesis	0.161497	1	0.666475	1	0.436281	1
8	Apoptosis	0.386508	1	0.73044	1	0.436281	1
9	Flavone and flavonol biosynthesis	0.604813	1	0.863307	1	0.489428	1
10	Ion channels	0.190251	1	0.796174	1	0.545701	1
11	Type I diabetes mellitus	0.297326	1	0.436281	1	0.545701	1
12	Vibrio cholerae pathogenic cycle	0.340107	1	0.222419	1	0.545701	1
13	Staphylococcus aureus infection	0.190251	1	0.093912	1	0.604813	1
14	Prostate cancer	0.258083	1	0.545701	1	0.604813	1
15	Restriction enzyme	0.258083	1	0.604813	1	0.604813	1
16	Zeatin biosynthesis	0.297326	1	0.489428	1	0.604813	1
17	Butirosin and neomycin biosynthesis	0.297326	1	0.545701	1	0.604813	1
18	Stilbenoid diarylheptanoid and gingerol biosynthesis	0.297326	1	0.565792	1	0.604813	1
19	Glycerolipid metabolism	0.340107	1	0.436281	1	0.604813	1
20	Glyoxylate and dicarboxylate metabolism	0.436281	1	0.340107	1	0.604813	1
21	Primary immunodeficiency	0.436281	1	0.436281	1	0.604813	1
22	Polyketide sugar unit biosynthesis	0.436281	1	0.604813	1	0.604813	1
23	Fluorobenzoate degradation	0.73044	1	0.161497	1	0.604813	1
24	Steroid biosynthesis	0.306865	1	0.620265	1	0.624875	1
25	PPAR signaling pathway	0.161497	1	0.297326	1	0.666475	1
26	Chlorocyclohexane and chlorobenzene degradation	0.190251	1	0.135911	1	0.666475	1
27	Bacterial toxins	0.190251	1	0.436281	1	0.666475	1
28	Protein kinases	0.297326	1	0.222419	1	0.666475	1
29	Adipocytokine signaling pathway	0.297326	1	0.386508	1	0.666475	1
30	Sulfur relay system	0.340107	1	0.297326	1	0.666475	1
31	General function prediction only	0.386508	1	0.340107	1	0.666475	1
32	Other transporters	0.436281	1	0.386508	1	0.666475	1
33	Sphingolipid metabolism	0.489428	1	0.73044	1	0.666475	1
34	p53 signaling pathway	0.0536548	1	0.589439	1	0.686306	1
35	Colorectal cancer	0.0536548	1	0.589439	1	0.686306	1
36	Small cell lung cancer	0.0536548	1	0.589439	1	0.686306	1
37	Toxoplasmosis	0.0536548	1	0.589439	1	0.686306	1
38	Viral myocarditis	0.0536548	1	0.589439	1	0.686306	1
39	Geraniol degradation	0.161497	1	0.222419	1	0.73044	1
40	Valine leucine and isoleucine degradation	0.190251	1	0.489428	1	0.73044	1
41	Streptomycin biosynthesis	0.258083	1	0.386508	1	0.73044	1
42	African trypanosomiasis	0.340107	1	0.222419	1	0.73044	1
43	Chagas disease American trypanosomiasis	0.340107	1	0.258083	1	0.73044	1
44	Nitrogen metabolism	0.386508	1	0.340107	1	0.73044	1
45	Pentose phosphate pathway	0.386508	1	0.489428	1	0.73044	1
46	Biosynthesis of ansamycins	0.545701	1	0.545701	1	0.73044	1
47	Biosynthesis of vancomycin group antibiotics	0.604813	1	0.666475	1	0.73044	1
48	Flagellar assembly	0.931427	1	0.386508	1	0.73044	1
49	Basal transcription factors	0.340107	1	0.604813	1	0.757156	1
50	Huntington s disease	0.161497	1	0.190251	1	0.796174	1
51	Lysine degradation	0.222419	1	0.340107	1	0.796174	1
52	Pores ion channels	0.222419	1	0.436281	1	0.796174	1
53	Chloroalkane and chloroalkene degradation	0.258083	1	0.297326	1	0.796174	1
54	Ubiquitin system	0.258083	1	0.386508	1	0.796174	1
55	Type II diabetes mellitus	0.258083	1	0.666475	1	0.796174	1
56	Others	0.297326	1	0.340107	1	0.796174	1
57	Proteasome	0.297326	1	0.489428	1	0.796174	1
58	Bacterial motility proteins	0.340107	1	0.297326	1	0.796174	1
59	Butanoate metabolism	0.340107	1	0.297326	1	0.796174	1
60	Signal transduction mechanisms	0.340107	1	0.297326	1	0.796174	1
61	Biosynthesis and biodegradation of secondary metabolites	0.340107	1	0.436281	1	0.796174	1
62	Lipid biosynthesis proteins	0.340107	1	0.489428	1	0.796174	1
63	Protein processing in endoplasmic reticulum	0.340107	1	0.489428	1	0.796174	1
64	Insulin signaling pathway	0.340107	1	0.604813	1	0.796174	1
65	Chromosome	0.386508	1	0.436281	1	0.796174	1
66	Arginine and proline metabolism	0.386508	1	0.489428	1	0.796174	1
67	Cell division	0.386508	1	0.545701	1	0.796174	1
68	Synthesis and degradation of ketone bodies	0.386508	1	0.545701	1	0.796174	1
69	Selenocompound metabolism	0.386508	1	0.604813	1	0.796174	1
70	Energy metabolism	0.436281	1	0.386508	1	0.796174	1
71	RNA transport	0.436281	1	0.386508	1	0.796174	1
72	Translation proteins	0.436281	1	0.436281	1	0.796174	1
73	Peptidases	0.436281	1	0.489428	1	0.796174	1
74	Riboflavin metabolism	0.436281	1	0.489428	1	0.796174	1
75	Primary bile acid biosynthesis	0.489428	1	0.666475	1	0.796174	1
76	Pentose and glucuronate interconversions	0.545701	1	0.489428	1	0.796174	1
77	Other glycan degradation	0.545701	1	0.604813	1	0.796174	1
78	Lysosome	0.545701	1	0.666475	1	0.796174	1
79	Amoebiasis	0.604813	1	0.297326	1	0.796174	1
80	Electron transfer carriers	0.73044	1	0.113492	1	0.796174	1
81	Germination	0.796174	1	0.545701	1	0.796174	1
82	Betalain biosynthesis	0.713689	1	0.716837	1	0.856174	1
83	Influenza A	0.0536548	1	0.395127	1	0.858586	1
84	Prenyltransferases	0.161497	1	0.386508	1	0.863307	1
85	Inositol phosphate metabolism	0.190251	1	0.340107	1	0.863307	1
86	Secretion system	0.222419	1	0.297326	1	0.863307	1
87	Inorganic ion transport and metabolism	0.258083	1	0.258083	1	0.863307	1
88	Transcription machinery	0.258083	1	0.297326	1	0.863307	1
89	Pyruvate metabolism	0.258083	1	0.340107	1	0.863307	1
90	Glycosyltransferases	0.258083	1	0.386508	1	0.863307	1
91	Lipid metabolism	0.258083	1	0.386508	1	0.863307	1
92	Function unknown	0.297326	1	0.340107	1	0.863307	1
93	Nicotinate and nicotinamide metabolism	0.297326	1	0.340107	1	0.863307	1
94	Glutamatergic synapse	0.340107	1	0.386508	1	0.863307	1
95	Glycolysis Gluconeogenesis	0.340107	1	0.436281	1	0.863307	1
96	Chaperones and folding catalysts	0.340107	1	0.489428	1	0.863307	1
97	Galactose metabolism	0.340107	1	0.545701	1	0.863307	1
98	Polycyclic aromatic hydrocarbon degradation	0.340107	1	0.545701	1	0.863307	1
99	ABC transporters	0.386508	1	0.340107	1	0.863307	1
100	Bacterial chemotaxis	0.386508	1	0.340107	1	0.863307	1
101	Toluene degradation	0.386508	1	0.386508	1	0.863307	1
102	DNA repair and recombination proteins	0.386508	1	0.436281	1	0.863307	1
103	Pyrimidine metabolism	0.386508	1	0.436281	1	0.863307	1
104	Tuberculosis	0.386508	1	0.436281	1	0.863307	1
105	Cellular antigens	0.386508	1	0.436281	1	0.863307	1
106	Sulfur metabolism	0.386508	1	0.489428	1	0.863307	1
107	Valine leucine and isoleucine biosynthesis	0.386508	1	0.545701	1	0.863307	1
108	Biotin metabolism	0.386508	1	0.604813	1	0.863307	1
109	Epithelial cell signaling in Helicobacter pylori infection	0.386508	1	0.604813	1	0.863307	1
110	Tropane piperidine and pyridine alkaloid biosynthesis	0.386508	1	0.666475	1	0.863307	1
111	Porphyrin and chlorophyll metabolism	0.386508	1	0.73044	1	0.863307	1
112	Oxidative phosphorylation	0.436281	1	0.340107	1	0.863307	1
113	Methane metabolism	0.436281	1	0.436281	1	0.863307	1
114	Glycerophospholipid metabolism	0.436281	1	0.436281	1	0.863307	1
115	Cysteine and methionine metabolism	0.436281	1	0.489428	1	0.863307	1
116	Phenylalanine tyrosine and tryptophan biosynthesis	0.436281	1	0.489428	1	0.863307	1
117	Lysine biosynthesis	0.436281	1	0.489428	1	0.863307	1
118	Antigen processing and presentation	0.436281	1	0.545701	1	0.863307	1
119	Carbohydrate metabolism	0.436281	1	0.604813	1	0.863307	1
120	Protein digestion and absorption	0.436281	1	0.666475	1	0.863307	1
121	Pathways in cancer	0.489428	1	0.489428	1	0.863307	1
122	Carbohydrate digestion and absorption	0.489428	1	1	1	0.863307	1
123	Nitrotoluene degradation	0.545701	1	0.258083	1	0.863307	1
124	Glycosaminoglycan degradation	0.545701	1	0.666475	1	0.863307	1
125	Secondary bile acid biosynthesis	0.73044	1	0.666475	1	0.863307	1
126	Atrazine degradation	0.135911	1	0.135911	1	0.931427	1
127	Renal cell carcinoma	0.161497	1	0.386508	1	0.931427	1
128	Caprolactam degradation	0.190251	1	0.135911	1	0.931427	1
129	Metabolism of xenobiotics by cytochrome P450	0.222419	1	0.161497	1	0.931427	1
130	Arachidonic acid metabolism	0.222419	1	0.340107	1	0.931427	1
131	Benzoate degradation	0.222419	1	0.489428	1	0.931427	1
132	Protein folding and associated processing	0.258083	1	0.340107	1	0.931427	1
133	Histidine metabolism	0.258083	1	0.340107	1	0.931427	1
134	Fatty acid metabolism	0.258083	1	0.340107	1	0.931427	1
135	Metabolism of cofactors and vitamins	0.258083	1	0.340107	1	0.931427	1
136	Naphthalene degradation	0.258083	1	0.386508	1	0.931427	1
137	Membrane and intracellular structural molecules	0.258083	1	0.436281	1	0.931427	1
138	Folate biosynthesis	0.258083	1	0.436281	1	0.931427	1
139	Bacterial secretion system	0.258083	1	0.545701	1	0.931427	1
140	Tetracycline biosynthesis	0.297326	1	0.297326	1	0.931427	1
141	Glycan biosynthesis and metabolism	0.297326	1	0.297326	1	0.931427	1
142	Tyrosine metabolism	0.297326	1	0.386508	1	0.931427	1
143	Ascorbate and aldarate metabolism	0.297326	1	0.436281	1	0.931427	1
144	Limonene and pinene degradation	0.297326	1	0.436281	1	0.931427	1
145	Amyotrophic lateral sclerosis ALS	0.297326	1	0.436281	1	0.931427	1
146	Phenylalanine metabolism	0.297326	1	0.489428	1	0.931427	1
147	Lipopolysaccharide biosynthesis proteins	0.297326	1	0.545701	1	0.931427	1
148	Vitamin B6 metabolism	0.297326	1	0.604813	1	0.931427	1
149	Transcription factors	0.340107	1	0.340107	1	0.931427	1
150	Fatty acid biosynthesis	0.340107	1	0.340107	1	0.931427	1
151	RNA degradation	0.340107	1	0.386508	1	0.931427	1
152	Amino acid metabolism	0.340107	1	0.545701	1	0.931427	1
153	Ethylbenzene degradation	0.386508	1	0.340107	1	0.931427	1
154	Retinol metabolism	0.386508	1	0.340107	1	0.931427	1
155	Base excision repair	0.386508	1	0.436281	1	0.931427	1
156	Photosynthesis proteins	0.386508	1	0.436281	1	0.931427	1
157	Ribosome Biogenesis	0.386508	1	0.489428	1	0.931427	1
158	Peptidoglycan biosynthesis	0.386508	1	0.489428	1	0.931427	1
159	Pantothenate and CoA biosynthesis	0.386508	1	0.545701	1	0.931427	1
160	RNA polymerase	0.386508	1	0.545701	1	0.931427	1
161	Taurine and hypotaurine metabolism	0.386508	1	0.666475	1	0.931427	1
162	Transporters	0.436281	1	0.386508	1	0.931427	1
163	DNA replication	0.436281	1	0.386508	1	0.931427	1
164	Protein export	0.436281	1	0.386508	1	0.931427	1
165	DNA replication proteins	0.436281	1	0.436281	1	0.931427	1
166	Mismatch repair	0.436281	1	0.436281	1	0.931427	1
167	Translation factors	0.436281	1	0.436281	1	0.931427	1
168	Photosynthesis	0.436281	1	0.436281	1	0.931427	1
169	Linoleic acid metabolism	0.436281	1	0.545701	1	0.931427	1
170	Cytoskeleton proteins	0.436281	1	0.604813	1	0.931427	1
171	Carbon fixation pathways in prokaryotes	0.489428	1	0.436281	1	0.931427	1
172	Homologous recombination	0.489428	1	0.489428	1	0.931427	1
173	Penicillin and cephalosporin biosynthesis	0.489428	1	0.489428	1	0.931427	1
174	Thiamine metabolism	0.489428	1	0.545701	1	0.931427	1
175	Phosphotransferase system PTS	0.545701	1	0.436281	1	0.931427	1
176	Cyanoamino acid metabolism	0.545701	1	0.489428	1	0.931427	1
177	Carotenoid biosynthesis	0.190251	1	0.386508	1	1	1
178	Tryptophan metabolism	0.222419	1	0.222419	1	1	1
179	Propanoate metabolism	0.222419	1	0.436281	1	1	1
180	Glutathione metabolism	0.258083	1	0.340107	1	1	1
181	Alzheimer s disease	0.258083	1	0.386508	1	1	1
182	One carbon pool by folate	0.258083	1	0.436281	1	1	1
183	Lipoic acid metabolism	0.258083	1	0.436281	1	1	1
184	Pertussis	0.297326	1	0.161497	1	1	1
185	Biosynthesis of unsaturated fatty acids	0.297326	1	0.190251	1	1	1
186	Glycine serine and threonine metabolism	0.297326	1	0.340107	1	1	1
187	Phosphatidylinositol signaling system	0.297326	1	0.386508	1	1	1
188	Peroxisome	0.297326	1	0.436281	1	1	1
189	Xylene degradation	0.297326	1	0.436281	1	1	1
190	Replication recombination and repair proteins	0.297326	1	0.489428	1	1	1
191	Aminobenzoate degradation	0.297326	1	0.545701	1	1	1
192	Cell motility and secretion	0.297326	1	0.604813	1	1	1
193	Bladder cancer	0.340107	1	0.340107	1	1	1
194	Purine metabolism	0.340107	1	0.436281	1	1	1
195	Alanine aspartate and glutamate metabolism	0.340107	1	0.436281	1	1	1
196	Terpenoid backbone biosynthesis	0.340107	1	0.436281	1	1	1
197	Ribosome biogenesis in eukaryotes	0.340107	1	0.489428	1	1	1
198	Citrate cycle TCA cycle	0.340107	1	0.545701	1	1	1
199	Bisphenol degradation	0.340107	1	0.545701	1	1	1
200	Amino sugar and nucleotide sugar metabolism	0.340107	1	0.604813	1	1	1
201	Biosynthesis of siderophore group nonribosomal peptides	0.386508	1	0.190251	1	1	1
202	Nucleotide excision repair	0.386508	1	0.436281	1	1	1
203	Phosphonate and phosphinate metabolism	0.386508	1	0.436281	1	1	1
204	Amino acid related enzymes	0.386508	1	0.489428	1	1	1
205	Mineral absorption	0.386508	1	0.489428	1	1	1
206	Lipopolysaccharide biosynthesis	0.386508	1	0.604813	1	1	1
207	Ribosome	0.436281	1	0.436281	1	1	1
208	Carbon fixation in photosynthetic organisms	0.436281	1	0.489428	1	1	1
209	Dioxin degradation	0.436281	1	0.489428	1	1	1
210	Starch and sucrose metabolism	0.436281	1	0.545701	1	1	1
211	Styrene degradation	0.436281	1	0.545701	1	1	1
212	Proximal tubule bicarbonate reclamation	0.436281	1	0.666475	1	1	1
213	Transcription related proteins	0.489428	1	0.258083	1	1	1
214	Novobiocin biosynthesis	0.489428	1	0.489428	1	1	1
215	Fructose and mannose metabolism	0.489428	1	0.545701	1	1	1
216	Isoquinoline alkaloid biosynthesis	0.489428	1	0.73044	1	1	1
217	Nucleotide metabolism	0.604813	1	0.604813	1	1	1
218	Bile secretion	0.625237	1	0.3745	1	1	1
219	Phenylpropanoid biosynthesis	0.666475	1	0.796174	1	1	1
220	Sporulation	0.73044	1	0.666475	1	1	1
* The P-values are evaluated by the Wilcoxon rank sum test
* ad.P: The P-values are adjusted by the Bonferroni correction
