# Supplementary material for: Gut microbiome changes in overweight male adults following bowel preparation
Source: BMC Genomics. 2018 Dec 31;19(Suppl 10):904. doi: 10.1186/s12864-018-5285-6 (PMC6311932; doi:10.1186/s12864-018-5285-6)
Supplement: Supplementary file 11 — Table S12. The P-values of the predictive functional modules of the Type 2 Fecal community. (XLSX 23 kb) [file 12864_2018_5285_MOESM11_ESM.xlsx]

## Sheet: 工作表1
Table S12. The P-values of the predictive funtional modules of the Type 2 fecal microbial community
	Type 2
		SB vs D7		D7 vs D28		SB vs D28
NO	KEGG (Level 3)	P-value	ad.P	P-value	ad.P	P-value	ad.P
1	Mineral absorption	0.00185985	0.409168	0.365308	1	0.00523651	1
2	Protein digestion and absorption	0.00244673	0.53828	0.747658	1	0.00244673	0.53828
3	Adipocytokine signaling pathway	0.00523651	1	0.400923	1	0.00318103	0.699826
4	Cellular antigens	0.00663423	1	1	1	0.000394085	0.0866986
5	Zeatin biosynthesis	0.00663423	1	0.652185	1	0.000765488	0.168407
6	Polyketide sugar unit biosynthesis	0.00832965	1	0.400923	1	0.00185985	0.409168
7	Carbohydrate digestion and absorption	0.00832965	1	0.846999	1	0.00185985	0.409168
8	Proteasome	0.00832965	1	0.652185	1	0.00410245	0.902539
9	Terpenoid backbone biosynthesis	0.0103823	1	0.519032	1	0.00140056	0.308123
10	Type I diabetes mellitus	0.0103823	1	0.365308	1	0.00244673	0.53828
11	Inorganic ion transport and metabolism	0.0103823	1	0.796936	1	0.00244673	0.53828
12	Lysine degradation	0.0103823	1	0.699353	1	0.00318103	0.699826
13	Protein processing in endoplasmic reticulum	0.0103823	1	0.846999	1	0.00318103	0.699826
14	Arachidonic acid metabolism	0.0103823	1	0.897663	1	0.00318103	0.699826
15	Sulfur relay system	0.0103823	1	0.606318	1	0.00523651	1
16	Tetracycline biosynthesis	0.0128375	1	0.561888	1	0.0010405	0.228909
17	Vibrio cholerae pathogenic cycle	0.0128375	1	0.846999	1	0.0010405	0.228909
18	Sphingolipid metabolism	0.0128375	1	0.270317	1	0.00140056	0.308123
19	Pyrimidine metabolism	0.0128375	1	0.561888	1	0.00140056	0.308123
20	DNA replication	0.0128375	1	0.561888	1	0.00140056	0.308123
21	Mismatch repair	0.0128375	1	0.699353	1	0.00140056	0.308123
22	Antigen processing and presentation	0.0128375	1	0.747658	1	0.00140056	0.308123
23	Pyruvate metabolism	0.0128375	1	0.331649	1	0.00185985	0.409168
24	Type II diabetes mellitus	0.0128375	1	0.519032	1	0.00185985	0.409168
25	One carbon pool by folate	0.0128375	1	0.652185	1	0.00185985	0.409168
26	Ribosome	0.0128375	1	0.477855	1	0.00244673	0.53828
27	DNA repair and recombination proteins	0.0128375	1	0.519032	1	0.00244673	0.53828
28	Translation factors	0.0128375	1	0.561888	1	0.00244673	0.53828
29	Propanoate metabolism	0.0128375	1	0.477855	1	0.00318103	0.699826
30	Fatty acid metabolism	0.0128375	1	0.477855	1	0.00318103	0.699826
31	Tryptophan metabolism	0.0128375	1	0.519032	1	0.00318103	0.699826
32	Peptidoglycan biosynthesis	0.0128375	1	0.606318	1	0.00318103	0.699826
33	Nucleotide excision repair	0.0128375	1	0.477855	1	0.00410245	0.902539
34	Signal transduction mechanisms	0.0128375	1	0.561888	1	0.00523651	1
35	Biosynthesis of unsaturated fatty acids	0.0128375	1	0.948729	1	0.00663423	1
36	Biosynthesis of siderophore group nonribosomal peptides	0.0128375	1	0.897663	1	0.0103823	1
37	Phosphotransferase system PTS	0.0128375	1	0.948729	1	0.0280651	1
38	Membrane and intracellular structural molecules	0.0157691	1	0.699353	1	0.000275009	0.0605019
39	Peroxisome	0.0157691	1	0.299986	1	0.000765488	0.168407
40	Energy metabolism	0.0157691	1	0.400923	1	0.000765488	0.168407
41	Pores ion channels	0.0157691	1	0.897663	1	0.000765488	0.168407
42	Inositol phosphate metabolism	0.0157691	1	0.365308	1	0.0010405	0.228909
43	Other transporters	0.0157691	1	0.400923	1	0.0010405	0.228909
44	General function prediction only	0.0157691	1	0.438463	1	0.0010405	0.228909
45	Peptidases	0.0157691	1	0.477855	1	0.0010405	0.228909
46	Prenyltransferases	0.0157691	1	0.699353	1	0.0010405	0.228909
47	Alanine aspartate and glutamate metabolism	0.0157691	1	0.400923	1	0.00140056	0.308123
48	Fatty acid biosynthesis	0.0157691	1	0.400923	1	0.00140056	0.308123
49	Ethylbenzene degradation	0.0157691	1	0.438463	1	0.00140056	0.308123
50	Prostate cancer	0.0157691	1	0.477855	1	0.00140056	0.308123
51	Streptomycin biosynthesis	0.0157691	1	0.519032	1	0.00140056	0.308123
52	Primary immunodeficiency	0.0157691	1	0.576633	1	0.00140056	0.308123
53	Oxidative phosphorylation	0.0157691	1	0.606318	1	0.00140056	0.308123
54	Vitamin B6 metabolism	0.0157691	1	0.652185	1	0.00140056	0.308123
55	PPAR signaling pathway	0.0157691	1	0.270317	1	0.00185985	0.409168
56	Lipid biosynthesis proteins	0.0157691	1	0.365308	1	0.00185985	0.409168
57	Nitrogen metabolism	0.0157691	1	0.438463	1	0.00185985	0.409168
58	Tyrosine metabolism	0.0157691	1	0.477855	1	0.00185985	0.409168
59	Glycine serine and threonine metabolism	0.0157691	1	0.519032	1	0.00185985	0.409168
60	Ascorbate and aldarate metabolism	0.0157691	1	0.796936	1	0.00185985	0.409168
61	RNA polymerase	0.0157691	1	0.411621	1	0.00244673	0.53828
62	Others	0.0157691	1	0.438463	1	0.00244673	0.53828
63	DNA replication proteins	0.0157691	1	0.561888	1	0.00244673	0.53828
64	Chromosome	0.0157691	1	0.652185	1	0.00244673	0.53828
65	Glutathione metabolism	0.0157691	1	1	1	0.00244673	0.53828
66	Secretion system	0.0157691	1	0.561888	1	0.00523651	1
67	Biosynthesis of vancomycin group antibiotics	0.0157691	1	0.796936	1	0.00523651	1
68	Phenylalanine metabolism	0.0192308	1	0.365308	1	0.000275009	0.0605019
69	Citrate cycle TCA cycle	0.0192308	1	0.561888	1	0.000394085	0.0866986
70	Carbon fixation pathways in prokaryotes	0.0192308	1	0.519032	1	0.000552853	0.121628
71	Isoquinoline alkaloid biosynthesis	0.0192308	1	0.606318	1	0.000552853	0.121628
72	RNA degradation	0.0192308	1	0.519032	1	0.000765488	0.168407
73	Glycosyltransferases	0.0192308	1	0.846999	1	0.000765488	0.168407
74	Taurine and hypotaurine metabolism	0.0192308	1	0.299986	1	0.0010405	0.228909
75	Fructose and mannose metabolism	0.0192308	1	0.365308	1	0.0010405	0.228909
76	Butanoate metabolism	0.0192308	1	0.400923	1	0.0010405	0.228909
77	Sulfur metabolism	0.0192308	1	0.477855	1	0.0010405	0.228909
78	Tropane piperidine and pyridine alkaloid biosynthesis	0.0192308	1	0.477855	1	0.0010405	0.228909
79	Epithelial cell signaling in Helicobacter pylori infection	0.0192308	1	0.519032	1	0.0010405	0.228909
80	Valine leucine and isoleucine degradation	0.0192308	1	0.561888	1	0.0010405	0.228909
81	Metabolism of cofactors and vitamins	0.0192308	1	0.606318	1	0.0010405	0.228909
82	Cell division	0.0192308	1	0.652185	1	0.0010405	0.228909
83	Riboflavin metabolism	0.0192308	1	0.796936	1	0.0010405	0.228909
84	Restriction enzyme	0.0192308	1	0.299986	1	0.00140056	0.308123
85	Novobiocin biosynthesis	0.0192308	1	0.331649	1	0.00140056	0.308123
86	Cysteine and methionine metabolism	0.0192308	1	0.400923	1	0.00140056	0.308123
87	Protein export	0.0192308	1	0.438463	1	0.00140056	0.308123
88	Glyoxylate and dicarboxylate metabolism	0.0192308	1	0.438463	1	0.00140056	0.308123
89	Carbon fixation in photosynthetic organisms	0.0192308	1	0.477855	1	0.00140056	0.308123
90	Amino sugar and nucleotide sugar metabolism	0.0192308	1	0.519032	1	0.00140056	0.308123
91	Homologous recombination	0.0192308	1	0.519032	1	0.00140056	0.308123
92	Chaperones and folding catalysts	0.0192308	1	0.747658	1	0.00140056	0.308123
93	Arginine and proline metabolism	0.0192308	1	0.331649	1	0.00185985	0.409168
94	Ribosome Biogenesis	0.0192308	1	0.365308	1	0.00185985	0.409168
95	Amino acid related enzymes	0.0192308	1	0.400923	1	0.00185985	0.409168
96	Translation proteins	0.0192308	1	0.400923	1	0.00185985	0.409168
97	Alzheimer s disease	0.0192308	1	0.400923	1	0.00185985	0.409168
98	Selenocompound metabolism	0.0192308	1	0.438463	1	0.00185985	0.409168
99	Bacterial secretion system	0.0192308	1	0.519032	1	0.00185985	0.409168
100	Purine metabolism	0.0192308	1	0.699353	1	0.00185985	0.409168
101	Pathways in cancer	0.0192308	1	0.699353	1	0.00185985	0.409168
102	Carbohydrate metabolism	0.0192308	1	0.299986	1	0.00244673	0.53828
103	Benzoate degradation	0.0192308	1	0.331649	1	0.00244673	0.53828
104	Transcription machinery	0.0192308	1	0.331649	1	0.00318103	0.699826
105	Insulin signaling pathway	0.0192308	1	0.331649	1	0.00318103	0.699826
106	Tuberculosis	0.0192308	1	0.365308	1	0.00318103	0.699826
107	Glycerophospholipid metabolism	0.0192308	1	0.400923	1	0.00318103	0.699826
108	Function unknown	0.0192308	1	0.477855	1	0.00318103	0.699826
109	Limonene and pinene degradation	0.0192308	1	0.606318	1	0.00318103	0.699826
110	Biosynthesis and biodegradation of secondary metabolites	0.0192308	1	0.606318	1	0.00318103	0.699826
111	Glycosaminoglycan degradation	0.0192308	1	0.897663	1	0.00318103	0.699826
112	Glycolysis Gluconeogenesis	0.0192308	1	0.365308	1	0.00410245	0.902539
113	Protein kinases	0.0192308	1	0.561888	1	0.00523651	1
114	ABC transporters	0.0192308	1	0.400923	1	0.00663423	1
115	Amino acid metabolism	0.0233077	1	0.477855	1	0.000394085	0.0866986
116	Polycyclic aromatic hydrocarbon degradation	0.0233077	1	0.331649	1	0.000552853	0.121628
117	Biotin metabolism	0.0233077	1	0.519032	1	0.000765488	0.168407
118	Bacterial toxins	0.0233077	1	0.171311	1	0.00140056	0.308123
119	Methane metabolism	0.0233077	1	0.331649	1	0.00140056	0.308123
120	Lysine biosynthesis	0.0233077	1	0.331649	1	0.00140056	0.308123
121	Thiamine metabolism	0.0233077	1	0.331649	1	0.00140056	0.308123
122	Base excision repair	0.0233077	1	0.400923	1	0.00140056	0.308123
123	Folate biosynthesis	0.0233077	1	0.699353	1	0.00140056	0.308123
124	Phenylalanine tyrosine and tryptophan biosynthesis	0.0233077	1	0.331649	1	0.00185985	0.409168
125	Naphthalene degradation	0.0233077	1	0.331649	1	0.00185985	0.409168
126	Starch and sucrose metabolism	0.0233077	1	0.477855	1	0.00185985	0.409168
127	Geraniol degradation	0.0233077	1	0.747658	1	0.00185985	0.409168
128	Cytoskeleton proteins	0.0233077	1	0.299986	1	0.00244673	0.53828
129	Valine leucine and isoleucine biosynthesis	0.0233077	1	0.365308	1	0.00244673	0.53828
130	Other glycan degradation	0.0233077	1	0.365308	1	0.00244673	0.53828
131	Pantothenate and CoA biosynthesis	0.0233077	1	0.400923	1	0.00244673	0.53828
132	Phosphatidylinositol signaling system	0.0233077	1	0.400923	1	0.00244673	0.53828
133	Galactose metabolism	0.0233077	1	0.438463	1	0.00244673	0.53828
134	Nicotinate and nicotinamide metabolism	0.0233077	1	0.606318	1	0.00244673	0.53828
135	Lysosome	0.0233077	1	0.606318	1	0.00244673	0.53828
136	Glutamatergic synapse	0.0233077	1	0.270317	1	0.00318103	0.699826
137	Photosynthesis proteins	0.0233077	1	0.606318	1	0.00318103	0.699826
138	Photosynthesis	0.0233077	1	0.606318	1	0.00318103	0.699826
139	Protein folding and associated processing	0.0233077	1	0.699353	1	0.00318103	0.699826
140	Retinol metabolism	0.0233077	1	0.846999	1	0.00318103	0.699826
141	Lipid metabolism	0.0233077	1	0.365308	1	0.00410245	0.902539
142	Pentose phosphate pathway	0.0233077	1	0.400923	1	0.00410245	0.902539
143	RNA transport	0.0233077	1	0.519032	1	0.00410245	0.902539
144	Ribosome biogenesis in eukaryotes	0.0233077	1	0.606318	1	0.00410245	0.902539
145	Transcription factors	0.0233077	1	0.477855	1	0.00523651	1
146	Replication recombination and repair proteins	0.0233077	1	0.477855	1	0.00523651	1
147	Glycerolipid metabolism	0.0233077	1	0.561888	1	0.00523651	1
148	Bacterial chemotaxis	0.0233077	1	0.948729	1	0.0157691	1
149	Lipopolysaccharide biosynthesis	0.0280651	1	0.948729	1	0.000189955	0.04179
150	Aminobenzoate degradation	0.0280651	1	0.400923	1	0.000394085	0.0866986
151	Phenylpropanoid biosynthesis	0.0280651	1	0.438463	1	0.000394085	0.0866986
152	Lipopolysaccharide biosynthesis proteins	0.0280651	1	1	1	0.000394085	0.0866986
153	Cyanoamino acid metabolism	0.0280651	1	0.365308	1	0.000552853	0.121628
154	Butirosin and neomycin biosynthesis	0.0280651	1	0.270317	1	0.00185985	0.409168
155	Cell motility and secretion	0.0280651	1	0.561888	1	0.00185985	0.409168
156	Glycan biosynthesis and metabolism	0.0280651	1	0.846999	1	0.00185985	0.409168
157	Pentose and glucuronate interconversions	0.0280651	1	0.477855	1	0.00244673	0.53828
158	Steroid hormone biosynthesis	0.0280651	1	0.652185	1	0.00318103	0.699826
159	Transporters	0.0280651	1	0.438463	1	0.00523651	1
160	Nucleotide metabolism	0.0280651	1	0.846999	1	0.00523651	1
161	Nitrotoluene degradation	0.0280651	1	0.438463	1	0.0128375	1
162	Xylene degradation	0.0280651	1	0.606318	1	0.0233077	1
163	Transcription related proteins	0.0280651	1	1	1	0.0335964	1
164	Phosphonate and phosphinate metabolism	0.0327842	1	0.299986	1	0.00185985	0.409168
165	Toluene degradation	0.0335964	1	0.652185	1	0.000552853	0.121628
166	Histidine metabolism	0.0335964	1	0.270317	1	0.00140056	0.308123
167	Chloroalkane and chloroalkene degradation	0.0335964	1	0.299986	1	0.00410245	0.902539
168	Dioxin degradation	0.0335964	1	0.606318	1	0.0280651	1
169	Porphyrin and chlorophyll metabolism	0.0399755	1	0.606318	1	0.00410245	0.902539
170	Ion channels	0.0399755	1	0.747658	1	0.0280651	1
171	Bacterial motility proteins	0.0399755	1	0.846999	1	0.0280651	1
172	Electron transfer carriers	0.0399755	1	0.796936	1	0.0399755	1
173	Bisphenol degradation	0.0473072	1	0.193187	1	0.00318103	0.699826
174	Lipoic acid metabolism	0.0473072	1	0.132994	1	0.00410245	0.902539
175	Biosynthesis of ansamycins	0.055668	1	0.438463	1	0.00244673	0.53828
176	Caprolactam degradation	0.055668	1	0.846999	1	0.0473072	1
177	Flagellar assembly	0.0651686	1	0.846999	1	0.171311	1
178	Huntington s disease	0.0758911	1	0.299986	1	0.00832965	1
179	Penicillin and cephalosporin biosynthesis	0.0758911	1	0.400923	1	0.0103823	1
180	Amyotrophic lateral sclerosis ALS	0.0758911	1	0.699353	1	0.0103823	1
181	Chlorocyclohexane and chlorobenzene degradation	0.0758911	1	0.438463	1	0.0157691	1
182	Sporulation	0.0758911	1	0.561888	1	0.0473072	1
183	Metabolism of xenobiotics by cytochrome P450	0.0758911	1	0.796936	1	0.0651686	1
184	Linoleic acid metabolism	0.0879461	1	0.171311	1	0.00140056	0.308123
185	Synthesis and degradation of ketone bodies	0.0879461	1	0.130859	1	0.00708068	1
186	Renal cell carcinoma	0.0879461	1	0.477855	1	0.0128375	1
187	Secondary bile acid biosynthesis	0.0879461	1	0.519032	1	0.0128375	1
188	Atrazine degradation	0.0879461	1	0.796936	1	0.0399755	1
189	Prion diseases	0.0879461	1	0.477855	1	0.116408	1
190	Proximal tubule bicarbonate reclamation	0.101416	1	0.193187	1	0.0128375	1
191	Styrene degradation	0.101416	1	0.242648	1	0.0128375	1
192	Primary bile acid biosynthesis	0.101416	1	0.438463	1	0.0128375	1
193	Flavone and flavonol biosynthesis	0.151275	1	0.365308	1	0.0192308	1
194	Pertussis	0.151275	1	0.747658	1	0.0651686	1
195	Germination	0.151275	1	0.561888	1	0.0879461	1
196	Ubiquitin system	0.216945	1	0.519032	1	0.055668	1
197	Fluorobenzoate degradation	0.242648	1	1	1	0.193187	1
198	Bacterial invasion of epithelial cells	0.323678	1	0.645671	1	0.645671	1
199	African trypanosomiasis	0.331649	1	0.796936	1	0.193187	1
200	Staphylococcus aureus infection	0.331649	1	0.796936	1	0.193187	1
201	Influenza A	0.355614	1	0.103978	1	0.867702	1
202	Bladder cancer	0.365308	1	0.948729	1	0.242648	1
203	p53 signaling pathway	0.37292	1	0.0906025	1	0.816123	1
204	Colorectal cancer	0.390748	1	0.0906025	1	0.790369	1
205	Small cell lung cancer	0.390748	1	0.0906025	1	0.790369	1
206	Toxoplasmosis	0.390748	1	0.0906025	1	0.790369	1
207	Viral myocarditis	0.390748	1	0.0906025	1	0.790369	1
208	Chagas disease American trypanosomiasis	0.438463	1	0.846999	1	0.477855	1
209	Basal transcription factors	0.519032	1	0.365308	1	0.132994	1
210	Carotenoid biosynthesis	0.652185	1	0.299986	1	0.200254	1
211	Stilbenoid diarylheptanoid and gingerol biosynthesis	0.699353	1	0.477855	1	0.22431	1
212	Ether lipid metabolism	0.747658	1	0.717905	1	0.477855	1
213	Parkinson s disease	0.747658	1	0.792698	1	1	1
214	Steroid biosynthesis	0.792584	1	0.0630741	1	0.110818	1
215	Apoptosis	0.792755	1	0.101416	1	0.200126	1
216	Cardiac muscle contraction	0.792755	1	0.767554	1	0.973793	1
217	Bile secretion	0.868756	1	0.947226	1	0.667828	1
218	Amoebiasis	0.948729	1	0.331649	1	0.216945	1
219	Flavonoid biosynthesis	0.948729	1	0.299986	1	0.400923	1
220	Betalain biosynthesis	1	1	0.151145	1	0.0959491	1
* The P-values are evaluated by the Wilcoxon rank sum test
* ad.P: The P-values are adjusted by the Bonferroni correction
