# Supplementary material for: Gut microbiome changes in overweight male adults following bowel preparation
Source: BMC Genomics. 2018 Dec 31;19(Suppl 10):904. doi: 10.1186/s12864-018-5285-6 (PMC6311932; doi:10.1186/s12864-018-5285-6)
Supplement: Supplementary file 13 — Table S13. Descriptive statistics of blood test. (XLSX 13 kb) [file 12864_2018_5285_MOESM13_ESM.xlsx]

## Sheet: Table_Blood_Type1Type2_20180514
Table S13. Statistics of three inflammation markers
Blood	Time	Type	N	Mean	SD	SE	CI	P value
CRP	SB	Type 1	9	0.316667	0.657514	0.219171	0.50541	*0.0363
		Type 2	11	0.359091	0.24139	0.0727818	0.162168
	D7	Type 1	9	0.124444	0.135472	0.0451575	0.104133	*0.0437
		Type 2	11	0.312727	0.240462	0.0725019	0.161544
	D28	Type 1	9	0.154444	0.122792	0.0409305	0.094386	*0.0438
		Type 2	11	0.318182	0.23086	0.0696069	0.155094
IL-6	SB	Type 1	9	1.61222	1.35803	0.452677	1.04387	0.268
		Type 2	10	3.49	3.27575	1.03588	2.34333
	D7	Type 1	9	0.613333	0.914043	0.304681	0.702596	*0.0407
		Type 2	10	3.116	4.24052	1.34097	3.03348
	D28	Type 1	9	3.91778	4.83659	1.6122	3.71773	0.2874
		Type 2	10	1.394	2.53677	0.802199	1.8147
TNF-alpha	SB	Type 1	8	0.21	0.39064	0.138112	0.326584	0.3398
		Type 2	11	0.815455	1.4761	0.44506	0.991657
	D7	Type 1	8	1.2875	2.46196	0.870435	2.05825	0.8182
		Type 2	11	1.49545	2.37931	0.71739	1.59844
	D28	Type 1	8	0.45	0.857638	0.303221	0.717003	0.4174
		Type 2	11	0.943636	1.29452	0.390313	0.869671
* P-values are evaluated by the Wilcoxon rank sum test
* CRP: C-reactive protein; IL-6: interleukin 6; TNF-alpha: tumor necrosis factor alpha
