# Supplementary material for: Gut microbiome changes in overweight male adults following bowel preparation
Source: BMC Genomics. 2018 Dec 31;19(Suppl 10):904. doi: 10.1186/s12864-018-5285-6 (PMC6311932; doi:10.1186/s12864-018-5285-6)
Supplement: Supplementary file 15 — Table S16. Descriptive statistics of blood test. (XLSX 17 kb) [file 12864_2018_5285_MOESM15_ESM.xlsx]

## Sheet: Descriptive Statistics
Table S16. Descriptive statistics of blood test
		SB						D7						D28
		Type 1			Type 2			Type 1			Type 2			Type 1			Type 2
NO	Lab Test	Mean	Median	SD	Mean	Median	SD	Mean	Median	SD	Mean	Median	SD	Mean	Median	SD	Mean	Median	SD
1	Hematocrit	44.8667	45.7	2.61247	45.3455	46.5	4.40758	44.6889	45.5	2.35343	45.6545	46.3	4.8111	44.2778	44.9	2.63855	45.9091	46.7	4.74983
2	Hemoglobin	14.7667	15.3	1.13688	14.8818	15.3	1.84218	14.7667	15.3	1.27181	14.9909	15.6	1.87907	14.6111	15.1	1.33458	15.0727	15.6	1.99002
3	RBC	5.36556	5.14	0.526667	5.50909	5.27	0.671364	5.35778	5.19	0.54122	5.55	5.47	0.699829	5.29667	5.18	0.496815	5.57364	5.37	0.669422
4	WBC	6.15556	6.1	0.716085	7.22727	7	1.56786	6.16667	6.3	0.606218	6.94545	6.9	1.71719	6.33333	6.5	0.65	6.8	6.2	1.23935
5	Platelet	259.333	258	33.5596	245.364	238	43.5345	261.111	267	35.8136	248.455	242	47.576	257.222	262	36.169	244.364	233	46.4764
6	Neutrophils	55.7333	57.9	7.20226	58.4	59.8	4.9683	55.7333	57.9	7.08114	56.5636	54.9	6.84431	56.2667	57.7	7.48866	56.3091	57.1	5.64561
7	Eosinophils	2.87778	2.4	1.36636	1.90909	1.9	1.3989	3.56667	4.4	1.58272	1.70909	1.7	1.31183	3.18889	2.8	1.26634	2.06364	1.6	1.54031
8	Basophils	0.833333	0.9	0.374166	0.536364	0.5	0.211058	0.911111	1	0.231541	0.5	0.5	0.141421	0.877778	0.9	0.281859	0.545455	0.5	0.220743
9	Monocytes	8.2	8.4	1.19059	7.70909	8	1.76321	7.31111	7.1	0.904771	7.90909	8.5	1.44392	7.57778	8.1	1.0183	7.50909	7.6	1.80469
10	Lymphocytes	32.3556	30.2	7.97216	31.4455	31.9	4.06629	32.4778	30.5	7.35795	33.3182	32.9	5.97843	32.0889	30.4	7.68626	33.5727	33.8	4.99962
11	Albumin	4.88889	4.9	0.116667	4.73636	4.8	0.229228	4.86667	4.9	0.193649	4.8	4.8	0.31305	4.7	4.7	0.212132	4.82727	4.7	0.205382
12	Alkaline_phosphatase	57.4444	59	13.1064	63.4545	59	14.7808	58.7778	62	13.9354	65.2727	63	20.0404	59.2222	58	12.0807	64.0909	61	15.0828
13	SGPT	44.4444	38	21.2315	27.2727	24	9.2422	47	36	24.2126	26.0909	24	9.20277	47.6667	35	24.4694	27.3636	23	9.82113
14	SGOT	28	22	10.6888	21.0909	21	4.0609	29.3333	23	11.6512	19.8182	20	3.09251	30.6667	23	13.4443	21.5455	20	5.14517
15	CRP	0.316667	0.06	0.657514	0.359091	0.35	0.24139	0.124444	0.08	0.135472	0.312727	0.21	0.240462	0.154444	0.07	0.122792	0.318182	0.28	0.23086
16	Amylase	53.8889	54	10.9709	56.8182	48	26.4228	54.5556	57	12.3502	53.6364	51	22.3037	53.6667	57	11.4564	55.6364	49	27.8649
17	Bilirubin	1.01111	1.1	0.340751	0.890909	0.9	0.273695	0.955556	0.9	0.300463	0.972727	1.1	0.283164	0.922222	1	0.352767	0.845455	0.8	0.273363
18	Creatinine	0.963333	0.95	0.130863	0.89	0.93	0.0872926	0.958889	0.96	0.107639	0.861818	0.84	0.0869273	0.937778	0.92	0.0746287	0.897273	0.91	0.124023
19	TP	6.92222	7	0.338296	7.00909	6.9	0.34772	6.91111	6.9	0.375648	6.96364	7	0.31392	6.77778	6.8	0.356293	6.94545	6.9	0.429799
20	FBG	101.778	93	16.7763	95.1818	94	4.55671	105.778	99	17.6052	97.4545	97	4.69816	108.444	99	21.9949	97	98	6.37181
21	Cholesterol	202.667	181	39.0608	220.727	210	32.7661	210.333	214	42.3291	224.091	213	37.7186	200.444	193	31.8163	231	225	37.0108
22	HDL	44.6667	44	7.07107	40.1818	39	9.77567	44.2222	45	6.51494	39.2727	37	9.2746	43	43	5.67891	39.9091	39	9.01615
23	LDL	123.222	121	26.2573	141.364	130	33.0432	127.444	128	32.8904	149.273	145	35.8304	120.667	126	24.8596	154.818	152	41.8875
24	Triglycerides	179.222	164	99.2368	185.636	176	90.9156	195.889	231	112.062	170	170	79.4947	186.667	170	110.329	184.818	186	99.5498
